# Supplementary material for: The Chicken cGAS–STING Pathway Exerts Interferon-Independent Antiviral Function via Cell Apoptosis
Source: Animals (Basel). 2023 Aug 9;13(16):2573. doi: 10.3390/ani13162573 (PMC10451998; doi:10.3390/ani13162573)
Supplement: Supplementary file 1 [file animals-13-02573-s001.zip]

Archive with 3 entries (3 files):
- Supplementary Figure S1.tif
- Supplementary Tables.pdf
- Western blotting raw data.pdf
